# Supplementary material for: Phylogeography of the Assassin Bug Sphedanolestes impressicollis in East Asia Inferred From Mitochondrial and Nuclear Gene Sequences
Source: Int J Mol Sci. 2019 Mar 12;20(5):1234. doi: 10.3390/ijms20051234 (PMC6429140; doi:10.3390/ijms20051234)
Supplement: Supplementary file 1 [file ijms-20-01234-s001.zip]

Archive with 9 entries (8 files):
- supplementary_materials_3.8/
- supplementary_materials_3.8/Fig. S1.tif
- supplementary_materials_3.8/Fig. S2.tif
- supplementary_materials_3.8/Fig. S3.tif
- supplementary_materials_3.8/Table S2.docx
- supplementary_materials_3.8/Table S3.docx
- supplementary_materials_3.8/Table S4.docx
- supplementary_materials_3.8/Table S5.docx
- supplementary_materials_3.8/Table S1.docx
